# Supplementary material for: 3D Morphological Scanning and Environmental Correlates of Bufo gargarizans in the Yellow River Basin
Source: Animals (Basel). 2024 Jan 24;14(3):369. doi: 10.3390/ani14030369 (PMC10854707; doi:10.3390/ani14030369)
Supplement: Supplementary file 1 [file animals-14-00369-s001.zip]

Archive with 1 entries (1 files):
- animals-2795177-supplementary.pdf
